# Supplementary material for: DNA Binding and Anticancer Properties of New Pd(II)-Phosphorus Schiff Base Metal Complexes
Source: Pharmaceutics. 2022 Nov 8;14(11):2409. doi: 10.3390/pharmaceutics14112409 (PMC9697782; doi:10.3390/pharmaceutics14112409)
Supplement: Supplementary file 1 [file pharmaceutics-14-02409-s001.zip]

Archive with 1 entries (1 files):
- pharmaceutics-1975014-supplementary.pdf
